# Supplementary material for: The Spectroscopic Characterization of Halogenated Pollutants through the Interplay between Theory and Experiment: Application to R1122
Source: Molecules. 2022 Jan 24;27(3):748. doi: 10.3390/molecules27030748 (PMC8839295; doi:10.3390/molecules27030748)
Supplement: Supplementary file 1 [file molecules-27-00748-s001.zip]

Archive with 1 entries (1 files):
- molecules-1549704-supplementary.pdf
